# Supplementary material for: Assessing Chemical Intolerance in Parents Predicts the Risk of Autism and ADHD in Their Children
Source: J Xenobiot. 2024 Mar 5;14(1):350–67. doi: 10.3390/jox14010022 (PMC10970846; doi:10.3390/jox14010022)
Supplement: Supplementary file 1 [file jox-14-00022-s001.zip]

Archive with 1 entries (1 files):
- jox-2825343-supplementary.pdf
